# Supplementary material for: Genetic and metabolic effects of ripening mutations and vine detachment on tomato fruit quality
Source: Plant Biotechnol J. 2019 Jun 11;18(1):106–18. doi: 10.1111/pbi.13176 (PMC6920187; doi:10.1111/pbi.13176)
Supplement: Supplementary file 2 — Table S1 Loading plots of metabolites for the first two principle components, PC1 and PC2. [file PBI-18-106-s003.xlsx]

## Sheet: PCA_loadings
Table S1. Loading plots of metabolites for the first two principle components, PC1 and PC2.
Metabolites	PC1	PC2
3-caffeoylquinate, cis/trans	0.0176011	-0.012231
Alanine	-0.0806507	0.234973
Arginine	0.152469	-0.000662315
Asparagine	0.0726411	0.110809
Aspartate	-0.00701331	0.212352
Benzoate	0.0896339	-0.00709031
Beta-alanine	0.181088	-0.0103359
beta-CAROTENE	0.0118366	0.0685912
cis-Lycopene	-0.0180276	-0.00894022
Citrate	0.0111633	0.00780865
Dehydroascorbate	-0.169863	0.107624
Fructose	0.0327775	7.25186e-05
Fumarate	-0.0102548	0.0220737
GABA	0.256156	0.0770852
Galacturonate	-0.217684	0.600611
gamma-CAROTENE	-0.00619966	0.0395013
Glucose	0.12079	-0.0526111
Glutamate	-0.0682616	0.370892
Glutamine	0.119031	0.0429661
Glycerol	-0.039745	0.0153423
Glycine	0.106772	0.0713535
Hexadecanoate	0.0118367	0.0685929
Inositol	0.275994	0.106552
Isoleucine	0.198301	0.0251006
Leucine	0.123918	0.108432
Lutein	0.0427959	0.0688818
Lysine	0.0737308	0.145674
Malate	0.168996	-0.090952
Methionine	-0.119257	0.173422
Octadecanoate	-4.97059e-05	0.0258675
Phenylalanine	0.106071	0.0608082
Phosphoric acid	0.042796	0.068881
Proline	0.240958	0.403735
Putrescine	0.267594	0.087398
Rhamnose	-0.0302288	0.0506232
Serine	0.209579	0.0154374
Succinate	-0.0596791	0.0847544
Sucrose	0.387868	0.0111548
Threonate	-0.00310155	0.220671
Threonine	0.193551	0.0661052
Total Phytoene	0.362668	0.0153742
Total Phytofluene	0.051017	-0.100656
trans-Lycopene	0.0612659	0.0311778
Tyrosine	-0.0427878	0.0821531
Valine	0.184137	-0.0260949
