# Supplementary material for: Genetic and metabolic effects of ripening mutations and vine detachment on tomato fruit quality
Source: Plant Biotechnol J. 2019 Jun 11;18(1):106–18. doi: 10.1111/pbi.13176 (PMC6920187; doi:10.1111/pbi.13176)
Supplement: Supplementary file 3 — Table S2 Comparison of carotenoid levels in fruit at the green, G; breaker, B; breaker + 1 week, B1; breaker + 2 weeks, B2; breaker + 3 weeks, B3; breaker + 4 weeks, B4; breaker + 6 weeks, B6; breaker + 12 weeks, B12 stages from nor, rin, and dfd mutants, AC (Ailsa Craig) and M82 varieties. [file PBI-18-106-s005.xlsx]

## Sheet: Sheet1
Table S2. Comparison of carotenoid levels of green (G), breaker (B), breaker+1(B1), breaker+2 (B2), breaker+3 (B3), breaker+4 (B4), breaker+6 (B6), and breaker+12 (B12) fruit stages from nor, rin, and DFD mutants, AC (Ailsa Craig) and M82 varieties. Data are normalized to the mean response calculated for AC at green stage less Total Phytofluene and cis-Lycopene data that were normalized to AC at …
	AC G			AcB			AcB1			ACB2			ACB3			ACB4			ACB6			ACB12			M82 G			M82 B			M82 B1			M82 B2			M82 B3			M82 B4			M82 B6			M82 B12			dfd G
Total Phytoene	1	±	0.268341	19.2056	±	2.45187	1527.43	±	302.436	1683.33	±	101.322	2022.2	±	104.206	2404.99	±	128.633	1702.52	±	85.4109	1410.34	±	62.3152	1	±	0.255119	11.6622	±	0.970308	826.438	±	31.2126	1401.73	±	41.3345	1563.31	±	61.7689	1733.45	±	54.9486	1965.75	±	56.2426	2202.73	±	95.2268	0
Total Phytofluene	0	±	0	1	±	0.133049	58.913	±	9.87329	74.1449	±	3.25223	87.988	±	4.36341	107.184	±	4.46275	81.1315	±	4.16463	56.6036	±	1.09098	0	±	0	1	±	0.0694943	54.9493	±	2.37622	95.9333	±	2.80055	114.484	±	4.88982	117.499	±	3.91673	143.773	±	4.59785	151.448	±	7.06431	0
trans-Lycopene	1	±	0.294654	25.125	±	3.43296	931.898	±	89.2611	1062.52	±	138.115	1292.46	±	66.445	1506.86	±	40.5594	1290.04	±	47.7184	895.798	±	25.4759	0	±	0	1	±	0.0895469	31.6029	±	1.58686	30.1773	±	1.42947	37.4692	±	2.21835	31.1916	±	0.558866	31.1626	±	0.678154	34.205	±	0.91205	0
cis-Lycopene	0	±	0	1	±	0.207072	92.3366	±	17.0671	62.3955	±	9.58942	67.0818	±	2.94514	90.3333	±	5.99787	61.9925	±	4.34085	71.1707	±	1.78617	0	±	0	1	±	0.127294	25.5618	±	0.933152	29.4777	±	0.704936	30.7538	±	0.865565	23.2447	±	0.642878	22.6901	±	0.457413	27.3948	±	1.0171	0
beta-CAROTENE	1	±	0.0848244	2.14555	±	0.111367	7.45131	±	0.770367	7.09797	±	0.320089	5.19733	±	0.283492	5.72199	±	0.122043	6.75737	±	0.344438	5.28361	±	0.187634	1	±	0.0802415	2.00515	±	0.10702	3.8103	±	0.190631	3.32292	±	0.134271	4.10072	±	0.1681	3.31984	±	0.100509	3.90265	±	0.217294	3.75726	±	0.108674	1
gamma-CAROTENE	1	±	0.05	22.894	±	2.53023	512.212	±	110.917	340.862	±	71.1255	209.872	±	12.9578	257.154	±	10.1529	187.839	±	25.9286	649.45	±	75.7435	0	±	0	1	±	0.0668604	15.8807	±	2.75048	32.1511	±	3.91534	24.0703	±	4.27237	6.44602	±	0.271186	4.02998	±	0.645359	5.05198	±	0.242166	0
Lutein	1	±	0.0369525	0.836605	±	0.028145	0.749952	±	0.0800239	0.66226	±	0.0757473	0.504589	±	0.0276719	0.649918	±	0.0251992	0.606139	±	0.016726	0.566436	±	0.0572944	1	±	0.0433751	1.15574	±	0.0834346	0.803778	±	0.0467484	0.801544	±	0.0246351	0.831238	±	0.0215091	0.729987	±	0.0325306	0.850849	±	0.0456936	1.02988	±	0.0582243	1
[truncated: 71 more columns]
