# Supplementary material for: Genetic and metabolic effects of ripening mutations and vine detachment on tomato fruit quality
Source: Plant Biotechnol J. 2019 Jun 11;18(1):106–18. doi: 10.1111/pbi.13176 (PMC6920187; doi:10.1111/pbi.13176)
Supplement: Supplementary file 4 — Table S3 Comparison of primary metabolite composition of fruit at the green, G; breaker, B; breaker + 1 week, B1; breaker + 2 weeks, B2; breaker + 3 weeks, B3; breaker + 4 weeks, B4; breaker + 6 weeks, B6; breaker + 12 weeks, B12 stages from nor, rin, and dfd mutants, AC (Ailsa Craig) and M82 varieties. [file PBI-18-106-s002.xlsx]

## Sheet: Sheet1
Table S3. Comparison of primary metabolite composition of green (G), breaker (B), breaker+1(B1), breaker+2(B2), breaker+3(B3), breaker+4(B4), breaker+6(B6), and breaker+12 (B12) fruit stages from nor, rin, and dfd mutants, AC (Ailsa Craig) and M82 varieties. Data are normalized to the mean response calculated for green stage. Values presented are mean ± standard error of six replicates." nd" indi…
Alisa Craig	AC G			AC B			AC B1			AC B2			AC B3			AC B4			AC B6			AC B12			M82	M82 G			M82 B			M82 B1			M82 B2			M82 B3			M82 B4			M82 B6			M82 B12
Amino acids																									Amino acids
Alanine	1	±	0.162996	0.506829	±	0.148812	0.709173	±	0.0803608	1.29615	±	0.0827061	2.26702	±	0.143595	3.99018	±	0.0866637	6.77459	±	0.196176	7.25185	±	0.279761	Alanine	1	±	0.158626	0.666949	±	0.122802	0.694397	±	0.0657718	1.23325	±	0.108209	3.72818	±	0.159376	5.0069	±	0.105681	5.32991	±	0.163432	4.01299	±	0.133377
Arginine	1	±	0.101784	1.20637	±	0.0739907	1.07737	±	0.0626877	0.744617	±	0.0950304	0.67667	±	0.1312	0.584161	±	0.0755715	0.430634	±	0.157074	0.113418	±	0.135703	Arginine	1	±	0.113489	1.03638	±	0.0992305	0.885953	±	0.120521	0.684142	±	0.0352396	0.432584	±	0.112378	0.33185	±	0.0539368	0.219732	±	0.108375	0.0745884	±	0.125184
Asparagine	1	±	0.306997	0.595512	±	0.131612	0.657732	±	0.146498	0.6122	±	0.106213	0.704212	±	0.115888	0.63644	±	0.0291865	0.993986	±	0.196433	2.30138	±	0.288779	Asparagine	1	±	0.263666	0.431344	±	0.299899	0.645668	±	0.337435	0.237738	±	0.190336	0.513278	±	0.20759	0.480091	±	0.134167	0.51517	±	0.141788	0.786942	±	0.263099
Aspartate	1	±	0.176355	0.891345	±	0.20759	2.02339	±	0.197353	2.1072	±	0.0945197	2.33921	±	0.0994962	2.43861	±	0.0941029	1.92899	±	0.0933351	1.13941	±	0.107413	Aspartate	1	±	0.149882	0.832654	±	0.171088	2.87697	±	0.20947	1.65675	±	0.0887357	2.81827	±	0.148155	2.70439	±	0.0522097	2.68195	±	0.107438	1.87264	±	0.17662
Beta-alanine	1	±	0.129298	0.574104	±	0.178623	0.387909	±	0.162148	0.281981	±	0.121018	0.242225	±	0.174512	0.299086	±	0.180423	0.430378	±	0.0932387	0.922983	±	0.245985	Beta-alanine	1	±	0.254894	0.470206	±	0.289389	nd			nd			nd			0.336152	±	0.0984721	0.380963	±	0.147356	1.15541	±	0.175826
GABA	1	±	0.0608367	0.777952	±	0.154748	0.609186	±	0.0708846	0.469707	±	0.0737461	0.44454	±	0.168322	0.446209	±	0.214189	0.785971	±	0.0969974	0.920648	±	0.0555703	GABA	1	±	0.20191	0.323905	±	0.32701	0.256146	±	0.464361	0.0749203	±	0.225283	0.125339	±	0.319985	0.0910436	±	0.119547	0.0853977	±	0.210455	0.320079	±	0.176051
Glutamate	1	±	0.168349	1.93283	±	0.28859	7.95743	±	0.123194	8.78331	±	0.0355517	10.1519	±	0.1303	9.59407	±	0.0760144	8.48935	±	0.0933554	9.77931	±	0.107396	Glutamate	1	±	0.199311	1.43172	±	0.164669	11.6866	±	0.230767	7.61745	±	0.152914	11.9879	±	0.155067	9.46825	±	0.0629552	8.35447	±	0.114737	6.41312	±	0.203802
Glutamine	1	±	0.0809289	0.836692	±	0.122405	0.958218	±	0.165158	0.83613	±	0.101011	0.841934	±	0.149476	0.870486	±	0.170135	0.913643	±	0.123221	1.1265	±	0.35151	Glutamine	1	±	0.271602	0.398885	±	0.226262	0.440607	±	0.23674	0.171221	±	0.0860305	0.395323	±	0.188662	0.391894	±	0.0658468	0.317972	±	0.119021	0.262013	±	0.105292
Glycine	1	±	0.148727	0.474943	±	0.193973	0.365176	±	0.122513	0.387605	±	0.0891277	0.459044	±	0.150905	0.666701	±	0.114982	1.06381	±	0.0935734	1.58941	±	0.125721	Glycine	1	±	0.234069	0.426579	±	0.238649	0.366093	±	0.240443	0.321537	±	0.0824793	0.665323	±	0.13917	0.747912	±	0.0962183	0.943507	±	0.0663682	1.4591	±	0.132213
Isoleucine	1	±	0.197399	0.49084	±	0.0745295	0.334374	±	0.180787	0.330492	±	0.161801	0.369136	±	0.168461	0.602138	±	0.0988552	0.636809	±	0.156962	1.05681	±	0.247725	Isoleucine	1	±	0.2689	0.342897	±	0.209183	0.303674	±	0.357674	0.10416	±	0.0462369	0.222102	±	0.141844	0.267367	±	0.0679406	0.300602	±	0.125393	0.374444	±	0.123661
Leucine	1	±	0.194786	0.540788	±	0.0708547	0.378329	±	0.143115	0.506446	±	0.130715	0.618872	±	0.142525	0.935221	±	0.0614415	1.18963	±	0.120529	1.89289	±	0.226449	Leucine	1	±	0.215744	0.544005	±	0.211628	0.672663	±	0.218959	0.434395	±	0.052156	0.813998	±	0.13787	0.908873	±	0.0684149	0.829636	±	0.144851	0.759134	±	0.13716
Lysine	1	±	0.228149	0.704473	±	0.0512897	1.00955	±	0.124409	1.0582	±	0.0912816	1.14724	±	0.0900116	1.59488	±	0.0890262	1.89091	±	0.0632199	2.5458	±	0.171501	Lysine	1	±	0.177227	0.687975	±	0.202036	1.55633	±	0.173936	1.04901	±	0.0597159	1.5275	±	0.130745	1.70362	±	0.0505646	1.46782	±	0.110766	1.4087	±	0.114114
Methionine	1	±	0.133734	0.93559	±	0.0681271	1.80294	±	0.123654	2.81739	±	0.0744367	3.50017	±	0.142872	4.27031	±	0.143494	4.87578	±	0.0969341	1.39487	±	0.179472	Methionine	1	±	0.259164	0.603305	±	0.0824741	2.00673	±	0.106962	2.96489	±	0.0809402	2.99349	±	0.0742107	4.26221	±	0.0995304	3.58292	±	0.0826031	1.39582	±	0.173051
Phenylalanine	1	±	0.248811	0.308413	±	0.13302	0.225584	±	0.312304	0.308067	±	0.161295	0.426308	±	0.116491	0.568441	±	0.0505869	0.496991	±	0.168685	0.691544	±	0.244319	Phenylalanine	1	±	0.204932	0.543307	±	0.209295	0.423331	±	0.179874	0.224994	±	0.120048	0.407482	±	0.166784	0.419524	±	0.102153	0.373308	±	0.0990925	0.36375	±	0.146496
Proline	1	±	0.163343	0.785133	±	0.180739	3.06106	±	0.141744	1.92276	±	0.281856	2.02807	±	0.179268	3.03441	±	0.171732	2.60394	±	0.0664311	3.25305	±	0.363391	Proline	1	±	0.165212	0.636953	±	0.103295	1.31357	±	0.298632	0.632545	±	0.103648	0.936428	±	0.177179	1.19315	±	0.156698	1.1275	±	0.087127	1.79812	±	0.152643
Serine	1	±	0.113954	0.729385	±	0.105473	0.549445	±	0.104177	0.460773	±	0.111882	0.435146	±	0.10762	0.567294	±	0.0957078	0.658648	±	0.0820863	0.315561	±	0.202227	Serine	1	±	0.0991474	0.653081	±	0.112836	0.856207	±	0.402565	0.400073	±	0.0522174	0.777786	±	0.131096	0.852375	±	0.0938005	0.883929	±	0.0677917	0.639632	±	0.178797
Threonine	1	±	0.169371	0.632332	±	0.0801712	0.853074	±	0.159728	0.728598	±	0.134205	0.672764	±	0.07189	0.860149	±	0.108218	0.823767	±	0.065221	0.324913	±	0.212045	Threonine	1	±	0.294138	0.431517	±	0.187094	0.559986	±	0.281195	0.311309	±	0.0385359	0.588263	±	0.134614	0.647143	±	0.0720629	0.576663	±	0.0455218	0.296246	±	0.178032
Tyrosine	1	±	0.178311	0.237756	±	0.102074	0.0802022	±	0.263304	0.130526	±	0.166806	0.335886	±	0.103674	0.911716	±	0.0741433	1.46227	±	0.117018	2.15521	±	0.150421	Tyrosine	1	±	0.248532	0.372531	±	0.254205	0.297236	±	0.238826	0.402226	±	0.0972067	2.10399	±	0.151549	3.83813	±	0.130788	5.08057	±	0.0952486	4.17127	±	0.251984
Valine	1	±	0.208003	0.341209	±	0.150959	0.204965	±	0.144554	0.182886	±	0.142508	0.167613	±	0.118906	0.246503	±	0.104382	0.362263	±	0.0788392	0.724899	±	0.212032	Valine	1	±	0.234221	0.343662	±	0.20349	0.274082	±	0.386142	0.127621	±	0.0509742	0.251107	±	0.140209	0.332058	±	0.0800508	0.379328	±	0.102248	0.530812	±	0.119514
Citric acid	1	±	0.121359	0.996285	±	0.118498	0.921047	±	0.0682592	1.0584	±	0.0903582	1.07345	±	0.142469	1.02749	±	0.0418591	0.848548	±	0.0393542	0.591299	±	0.0530487	Citric acid	1	±	0.0655797	0.971265	±	0.075479	0.897039	±	0.0754274	0.789251	±	0.103954	1.08778	±	0.0367367	1.00277	±	0.0830084	0.901257	±	0.075303	0.488447	±	0.0545456
Dehydroascorbic acid	1	±	0.141667	1.43579	±	0.193419	1.7552	±	0.1649	1.16683	±	0.128039	1.44132	±	0.243476	1.6287	±	0.156688	0.899919	±	0.239734				Dehydroascorbic acid	1	±	0.318182	1.67947	±	0.227284	1.76669	±	0.052068	1.89513	±	0.121525	0.931756	±	0.0731064	1.50904	±	0.201579	1.31203	±	0.353616	nd
Fumaric acid	1	±	0.0858462	0.965552	±	0.0941914	0.513286	±	0.107682	0.485842	±	0.0898436	0.539262	±	0.0901529	0.409116	±	0.0893351	0.977054	±	0.204755	3.99255	±	0.264779	Fumaric acid	1	±	0.059143	0.952905	±	0.106127	0.475572	±	0.149112	0.364797	±	0.0519357	0.377459	±	0.0508362	0.281446	±	0.0457009	0.3067	±	0.0898387	1.27215	±	0.263096
Galacturonic acid	nd			1	±	0.545571	7.12075	±	0.125969	14.3645	±	0.0938498	18.6831	±	0.114104	30.9089	±	0.111731	34.7737	±	0.164564	36.751	±	0.39875	Galacturonic acid	nd			nd			1	±	0.187166	1.58384	±	0.0354903	1.90113	±	0.155612	1.95936	±	0.122864	2.64682	±	0.0766014	3.47541	±	0.125977
Malic acid	1	±	0.0812181	0.964836	±	0.113638	0.503669	±	0.11675	0.31804	±	0.0542752	0.220135	±	0.0604624	0.139509	±	0.0946707	0.0964947	±	0.138949	0.095619	±	0.20143	Malic acid	1	±	0.0317407	0.729921	±	0.124884	0.526641	±	0.28735	0.344613	±	0.0953032	0.487862	±	0.109706	0.357812	±	0.0606589	0.355732	±	0.125478	0.366479	±	0.0533325
Succinic acid	1	±	0.123365	1.72663	±	0.119021	1.34317	±	0.11908										2.21077	±	0.211582	8.77115	±	0.237201	Succinic acid	1	±	0.0798044	0.965832	±	0.0826539	nd			nd			nd			nd			0.916482	±	0.0456023	4.17405	±	0.136833
Threonic acid	1	±	0.154973	0.839939	±	0.178784	1.80818	±	0.21038	1.83675	±	0.0988949	2.12245	±	0.109292	2.26575	±	0.10976	2.04202	±	0.088934	1.39936	±	0.137263	Threonic acid	1	±	0.127179	0.78199	±	0.160909	2.9368	±	0.221197	1.61932	±	0.096297	2.89619	±	0.145938	2.79164	±	0.0485397	3.13217	±	0.121624	3.6027	±	0.131644
Fructose	1	±	0.124699	0.976406	±	0.109535	0.879852	±	0.0524694	0.948576	±	0.0804904	0.965222	±	0.138224	0.934291	±	0.0435712	0.76729	±	0.0373391	0.250061	±	0.227814	Fructose	1	±	0.0771571	0.957983	±	0.0671852	0.841866	±	0.0757344	0.746368	±	0.102426	1.00128	±	0.0374914	0.910149	±	0.083897	0.807719	±	0.0769632	0.328333	±	0.112747
Glucose	1	±	0.128624	1.02362	±	0.110804	0.861337	±	0.0424911	0.712338	±	0.0294891	0.660182	±	0.089823	0.629552	±	0.0722388	0.44734	±	0.0636838	0.0550541	±	0.347087	Glucose	1	±	0.0406686	1.05636	±	0.0504087	0.833964	±	0.0930897	0.698237	±	0.0631718	0.636116	±	0.101084	0.44629	±	0.0599058	0.323978	±	0.136355	0.0589074	±	0.15396
Inositol	1	±	0.159976	0.737825	±	0.205782	0.923043	±	0.118968	0.60238	±	0.11282	0.673908	±	0.0901092	0.648037	±	0.0865986	0.676316	±	0.195219	0.246276	±	0.225429	Inositol	1	±	0.105295	0.583168	±	0.361081	0.730723	±	0.362498	0.30457	±	0.127913	0.500194	±	0.235755	0.341102	±	0.242605	0.259373	±	0.248336	0.165515	±	0.147516
Rhamnose	1	±	0.0467169	1.02284	±	0.0491527	1.20452	±	0.0862252	1.31116	±	0.0483906	1.42437	±	0.0371867	1.51008	±	0.0352411	1.24363	±	0.031832	1.18563	±	0.193556	Rhamnose	1	±	0.0510251	0.948329	±	0.0464298	1.22178	±	0.0594642	1.13656	±	0.0266726	1.22494	±	0.0498606	1.10448	±	0.030525	0.967804	±	0.0722238	0.710437	±	0.0262667
Sucrose	1	±	0.133674	1.12417	±	0.0913597	1.00515	±	0.139391	0.536926	±	0.135309	0.373504	±	0.0990561	0.316837	±	0.130485	0.168314	±	0.14751	0.0125693	±	0.297542	Sucrose	1	±	0.107397	1.68484	±	0.188037	1.82229	±	0.500402	0.326262	±	0.063491	0.272118	±	0.20197	0.194572	±	0.147938	0.167076	±	0.184409	0.0393389	±	0.244725
3-caffeoylquinic acid	1	±	0.169249	1.34339	±	0.0790726	nd			nd			nd			nd			nd			nd			3-caffeoylquinic acid	1	±	0.0822083	1.07185	±	0.133482	0.896882	±	0.313559	nd			nd			nd			nd			nd
Benzoic acid	1	±	0.0767092	1.03847	±	0.10696	0.993362	±	0.0524445	1.24095	±	0.0919252	1.06831	±	0.159642	1.06743	±	0.114683	0.944649	±	0.16488	0.804472	±	0.0928825	Benzoic acid	1	±	0.114698	0.923435	±	0.148927	0.92886	±	0.0418041	0.787816	±	0.104426	1.08794	±	0.106538	1.08667	±	0.188651	0.836157	±	0.120117	0.798588	±	0.123489
Glycerol	1	±	0.183024	1.7582	±	0.198608	0.840232	±	0.0961265	1.07672	±	0.111877	0.946722	±	0.168286	0.680305	±	0.1096	0.594023	±	0.0996998	0.596647	±	0.072491	Glycerol	1	±	0.166141	0.974978	±	0.157414	0.916332	±	0.0968163	0.893841	±	0.136407	1.10635	±	0.148661	1.42634	±	0.210122	1.16131	±	0.0985826	0.84046	±	0.237205
Hexadecanoic acid	1	±	0.0485994	1.07717	±	0.0996517	1.21824	±	0.053803	1.39283	±	0.127037	1.23893	±	0.198026	1.23078	±	0.108296	1.08878	±	0.21743	0.908623	±	0.146318	Hexadecanoic acid	1	±	0.113435	0.917644	±	0.183171	0.934148	±	0.0536495	0.937107	±	0.109654	1.26614	±	0.118769	1.20716	±	0.179271	0.929923	±	0.189981	0.889077	±	0.238343
Octadecanoic acid	1	±	0.0688551	1.05074	±	0.106842	1.13829	±	0.0658277	1.30399	±	0.107754	1.1326	±	0.195262	1.09707	±	0.0942815	0.989521	±	0.184607	0.837664	±	0.0983551	Octadecanoic acid	1	±	0.113807	0.912339	±	0.167374	0.893223	±	0.0498424	0.867025	±	0.105311	1.15269	±	0.112903	1.08449	±	0.17547	0.879354	±	0.166718	0.796862	±	0.201638
Phosphoric acid	1	±	0.109212	0.92138	±	0.102779	0.962884	±	0.0977989	0.993563	±	0.0321997	0.892699	±	0.0887254	0.898748	±	0.0679793	0.808058	±	0.038741	1.25145	±	0.110361	Phosphoric acid	1	±	0.135986	0.684726	±	0.147748	1.01186	±	0.0838877	0.615172	±	0.0664617	0.711848	±	0.158114	0.686018	±	0.0996845	0.653812	±	0.191954	0.887832	±	0.080836
Putrescine	1	±	0.0946501	0.931941	±	0.128605	0.474378	±	0.0912069	0.47649	±	0.0562448	0.402808	±	0.085339	0.412652	±	0.0877157	0.40558	±	0.0800837	0.330325	±	0.106366	Putrescine	1	±	0.0556285	0.792589	±	0.0956714	1.0268	±	0.095173	0.904665	±	0.0718284	1.18677	±	0.129368	1.33323	±	0.0852676	0.83116	±	0.0811881	0.217585	±	0.0990986
[truncated: 75 more columns]
