# Supplementary material for: Genetic and metabolic effects of ripening mutations and vine detachment on tomato fruit quality
Source: Plant Biotechnol J. 2019 Jun 11;18(1):106–18. doi: 10.1111/pbi.13176 (PMC6920187; doi:10.1111/pbi.13176)
Supplement: Supplementary file 5 — Table S4 List of PCR primers. [file PBI-18-106-s001.xlsx]

## Sheet: Sheet1
Table S4. List of Primers
NOR for	AGAGAACGATGCATGGAGGTTTGT
NOR rev	ACTGGCTCAGGAAATTGGCAATGG
CNR for	CGGCAACTCCTCTTAGCATC
CNR rev	GCCACAAGGTGTGTGAGTTC
ACS4 for	TGGATTGCCTGAATTCACAA
ACS4 rev	CAGTAGCTCCACCAGCCATT
ACS2 for	AAGCGCGATGAGGTTAGGTA
ACS2 rev	AAAGTGGACGCAAATCCATC
ACO1 for	TGGAGATGAGAGAGCCAACA
ACO1 rev	TTCCATGGTTCACCAACTCA
PG2 for	TCAAGGGCACAAGTGCAACAAAGG
PG2 rev	TGCACGTAGCCTCTGATGGTTT
PSY1 for	AACTATGCTAATGACTCCCGAGAGA
PSY1 rev	ATGCGTTTGGGCCATCAA
PSY2 for	GTCGCTGGTACAGTAGGATTGATG
PSY2 rev	TCTCTGTCGTTGCCTTTGATTC
PDS for	AGATTGTTATTGCTGGTGCAGG
PDS rev	TGTGACCAGCATCTGCCAA
ZDS for	ATCCTCTGATGGAAGCATGTATGTT
ZDS rev	GCATCAGCTTTTACAATTTTCTTCTG
CRTISO for	CAGGACAAGGTGTTATAGCTGTA
CRTISO rev	GAGCACTGTCCAGCACATCTGAT
CRTL-B1 for	CGAAATCCATGTTGATATGCAA
CRTL-B1 rev	GAACAAGAGATCTAGAGAAGCCAG
CRTR-B1 for	GAACGACGTTTTCGCCATAAC
CRTR-B1 rev	TGAGGCCTTTATGGAAGAAACC
CRTR-B2 for	CTCGCCCAGTACTCCATTCC
CRTR-B2 rev	TGCCTTTTTCTGAAATCTTAGCTACA
CRTL-E for	GTTGAGGTTGATAACAATCCATTTG
CRTL-E rev	GCGTCGTGTCTGAGATAATCTC
NR for	ATCAGGTTGCTGTCGCTCTT
NR rev	GGCCATCTCTGCTTCTTGTC
E8 for	TGGCTCCGAATCCTCCCAGTCT
E8 rev	GTCCGCCTCTGCCACTGAGC
E4 for	GACCACTCTAAATCGCCAGG
E4 rev	TTCCTGAGCGGTATTGCTTT
RIN for	GTGGAAATGTTACAACAGTCTCAAAGGC
RIN rev	CAGCAAGTTGATCAAGAATGTGTTGTGTC
SAM decarboxylase for	AAGGGCTACTCTCTTGCTGAGTGG
SAM decarboxylase rev	AGACAATGGAACCGCCTTTGCC
Spermidine synthase for	GCATGAAACCAATCATGCCACTTG
Spermidine synthase rev	TGTATCTACGCAGGCTGAGAGC
18S for	CGGAGAGGGAGCCTGAGAA
18S rev	CCCGTGTTAGGATTGGGTAATTT
RPL2 for	CAGCGGATGTCGTGCTATGAT
RPL2 rev	GGGATGCTCCACTGGATTCA
